# Supplementary material for: Potential link between tastes preference and digestive system cancer hospitalisations in Fujian Province, China: big data analytics
Source: Public Health Nutr. 2025 Nov 6;28(1):e198. doi: 10.1017/S1368980025101419 (PMC12722087; doi:10.1017/S1368980025101419)
Supplement: Rao et al. supplementary material 1 — Rao et al. supplementary material [file S1368980025101419sup001.xlsx]

## Sheet: Sheet1
Supplementary Table 1 Types of Cuisine
Type of Cuisine
1	Fujian Cuisine	14	Beijing Cuisine
2	Xinjiang Cuisine	15	Sichuang Cuisine
3	Anhui Cuisine	16	Yunnan Cuisine
4	Jiangsu Cuisine	17	Guizhou Cuisine
5	Zhejiang Cuisine	18	Huaiyang Cuisine
6	Guangdong Cuisine	19	Jiangxi Cuisine
7	Dongbei Cuisine	20	Shanxi Cuisine
8	Xibei Cuisine	21	Henan Cuisine
9	Hubei Cuisine	22	Kejia Cuisine
10	Shandong Cuisine	23	Macao Cuisine
11	Hunan Cuisine	24	HongKong Cuisine
12	Taiwan Cuisine	25	Others
13	Shanghai Csuisine
