# Supplementary material for: Potential link between tastes preference and digestive system cancer hospitalisations in Fujian Province, China: big data analytics
Source: Public Health Nutr. 2025 Nov 6;28(1):e198. doi: 10.1017/S1368980025101419 (PMC12722087; doi:10.1017/S1368980025101419)
Supplement: Rao et al. supplementary material 2 — Rao et al. supplementary material [file S1368980025101419sup002.xlsx]

## Sheet: Sheet1
Supplementary Table 2 Matching Table of Restaurant and Cuisine
Restaurant	Corresponding Cuisine Taste
Chinese Cuisine Restaurant·	Mean
Comprehensive Restaurant	Mean
local Specialties Restaurant	Fujian Cuisine
Fujian Cuisine Restaurant	Fujian Cuisine
Sichuan Cuisine Restaurant	Sichuan Cuisine
Guangdong Cuisine Restaurant	Guangdong Cuisine
Shandong Cuisine Restaurant	Shandong Cuisine
Jiangsu Cuisine Restaurant	Jiangsu Cuisine	Huaiyang Cuisine
Zhejiang Cuisine Restaurant	Zhejiang Cuisine
Shanghai Cuisine Restaurant	Shanghai Cuisine
Hunan Cuisine Restaurant	Hunan Cuisine
Anhui Cuisine Restaurant	Anhui Cuisine
Beijing Cuisine Restaurant	Beijing Cuisine
Hubei Cuisine Restaurant	Hubei Cuisine
Dongbei Cuisine Restaurant	Dongbei Cuisine
Yungui Cuisine Restaurant	Yunnan Cuisine	Guizhou Cuisine
Xibei Cuisine Restaurant	Xibei Cuisine	Xinjiang Cuisine
Halal Cuisine Restaurant	Xibei Cuisine	Xinjiang Cuisine
Taiwan Cuisine Restaurant	Taiwan Cuisine
Chaozhou Cuisine Restaurant	Guangdong Cuisine
Seafood Restaurant	Mean
Hotpot Restaurant	Sichuan Cuisine
