# Supplementary material for: Potential link between tastes preference and digestive system cancer hospitalisations in Fujian Province, China: big data analytics
Source: Public Health Nutr. 2025 Nov 6;28(1):e198. doi: 10.1017/S1368980025101419 (PMC12722087; doi:10.1017/S1368980025101419)
Supplement: Rao et al. supplementary material 3 — Rao et al. supplementary material [file S1368980025101419sup003.xlsx]

## Sheet: Sheet1
Supplementary Table 3 Risk association between esophageal cancer hospitalization rate and taste index (q value)
Year	Sour	Sweet	Umami	Salty	Fat	Spicy	Pungent
2010	0.037	0.013	0.035	0.021	0.044	0.034	0.023
2011	0.03	0.03	0.053	0.042	0.066	0.058	0.044
2012	0.038	0.039	0.056	0.047	0.056	0.056	0.05
2013	0.032	0.008	0.04	0.025	0.067	0.045	0.025
2014	0.036	0.001	0.036	0.013	0.076	0.037	0.011
2015	0.021	0.005	0.043	0.009	0.071	0.041	0.006
2016	0.02	0.006	0.038	0.011	0.067	0.042	0.009
mean	0.022	0.012	0.043	0.021	0.071	0.049	0.023
"*" represents P<0.05.
