# Supplementary material for: Potential link between tastes preference and digestive system cancer hospitalisations in Fujian Province, China: big data analytics
Source: Public Health Nutr. 2025 Nov 6;28(1):e198. doi: 10.1017/S1368980025101419 (PMC12722087; doi:10.1017/S1368980025101419)
Supplement: Rao et al. supplementary material 4 — Rao et al. supplementary material [file S1368980025101419sup004.xlsx]

## Sheet: Sheet1
Supplementary Table 4 Risk association between gastric cancer hospitalization rate and taste index (q value)
Year	Sour	Sweet	Umami	Salty	Fat	Spicy	Pungent
2010	0.131*	0.028	0.086	0.107	0.071	0.104	0.085
2011	0.059	0.04	0.039	0.057	0.084	0.074	0.06
2012	0.059	0.048	0.032	0.052	0.053	0.045	0.056
2013	0.086	0.014	0.075	0.086	0.115	0.069	0.074
2014	0.097	0.013	0.083	0.08	0.13	0.091	0.072
2015	0.075	0.008	0.073	0.049	0.108	0.091	0.049
2016	0.079	0.004	0.066	0.052	0.09	0.093	0.054
mean	0.088	0.018	0.069	0.071	0.101	0.087	0.066
"*" represents P<0.05.
